# Supplementary material for: Associations between Retinal Markers of Microvascular Disease and Cognitive Impairment in Newly Diagnosed Type 2 Diabetes Mellitus: A Case Control Study
Source: PLoS One. 2016 Jan 15;11(1):e0147160. doi: 10.1371/journal.pone.0147160 (PMC4714814; doi:10.1371/journal.pone.0147160)
Supplement: S1 Dataset — (XLSX) [file pone.0147160.s001.xlsx]

## Sheet: Retinal study file with added h
age	ethngrp	TotalDECSappttodate	retinopathy	sex	bmi_group	TICSMsum	TICSMsumCHECK	Big6craeB	Big6crveB	Big6avrB	FractalDimC	FractalDimCa	FractalDimCv	sTORTa	cTORTa	sTORTv	cTORTv	sTORTt	cTORTt	microA	hemmerhages	retina_present	Ticsm_case	cTorta106	cTortv106	cTortt106	agegp	BPsystolic_diag	BPdiastolic_diag	BPsys_base	BPdias_base	AntiHyperMeds	HbA1c	neuropathy	retin	Big6crae	Big6crve	Big6avr
65	2	5	1	1	0	19	19	128.783	184.815	0.69682	1.31823	1.16525	1.15116	1.09621	5.22e-05	1.07556	5.6e-05	1.08668	5.39e-05	0	0	0	0	52.2	56	53.9	3	999	999	137	79	1	7.6	0	1	129.573	197.514	0.65602
75	1	5	0	1	0	25	25	73.0281	107.481	0.679449	1.39944	1.23996	1.12901	1.06772	0.000139288	1.07855	0.000272739	1.07236	0.000196482	0	0	1	0	139.288	272.739	196.482	4	999	999	120	74	2	5.7	0	0	79.9673	113.914	0.701997
68	1	3	0	1	0	15	15	151.803	233.696	0.649577	1.38784	1.18106	1.18495	1.10266	5.10276e-05	1.15264	0.000129662	1.12573	8.73203e-05	0	0	1	1	51.0276	129.662	87.3203	3	147	70	150	83	1	10.3	0	0	154.167	229.894	0.670598
59	2	4	0	0	2	29	29	121.821	198.465	0.613813	1.42262	1.22251	1.18531	1.08073	5.66053e-05	1.09829	7.89408e-05	1.08951	6.7773e-05	0	0	1	0	56.6053	78.9408	67.773	2	133	87	145	102	2	6	0	0	123.278	215.26	0.572694
68	1	5	0	0	0	16	16	153.648	219.967	0.698507	1.47857	1.28408	1.2055	1.11232	8.24883e-05	1.10164	9.06748e-05	1.10698	8.65815e-05	0	0	1	1	82.4883	90.6748	86.5815	3	134	66	121	67	1	6.9	0	0	158.583	220.305	0.719834
52	3	7	0	1	0	16	16	156.987	205.502	0.763918	1.37868	1.11366	1.20643	1.05689	2.97175e-05	1.09376	6.05978e-05	1.07532	4.51576e-05	0	0	1	1	29.7175	60.5978	45.1576	2	118	96	126	73	2	9.7	0	0	159.006	209.545	0.758814
66	2	3	0	0	0	15	15	148.069	217.328	0.681317	1.43812	1.26189	1.18187	1.09705	7.78848e-05	1.13957	7.16372e-05	1.11528	7.52072e-05	0	0	1	1	77.8848	71.6372	75.2072	3	140	69	168	74	2	7.4	0	0	158.377	226.843	0.698179
74	1	3	0	1	1	17	17	155.106	216.876	0.715186	1.45032	1.21193	1.26506	1.08057	5.63374e-05	1.15758	8.94205e-05	1.12134	7.3852e-05	0	0	1	1	56.3374	89.4205	73.852	4	155	82	160	95	1	6.3	0	0	160.268	227.535	0.704366
70	2	3	0	0	3	18	18	142.721	250.404	0.569965	1.42402	1.16113	1.23604	1.11624	7.09361e-05	1.13358	0.000114811	1.12549	9.43362e-05	0	0	1	1	70.9361	114.811	94.3362	4	134	80	121	55	1	6.1	0	0	151.469	251.137	0.603131
52	2	5	0	0	2	15	15	167.958	239.119	0.702402	1.4603	1.22796	1.2342	1.10561	5.59167e-05	1.20365	7.87006e-05	1.15463	6.73086e-05	0	0	1	1	55.9167	78.7006	67.3086	2	112	77	119	84	2	9.5	0	0	162.944	251.445	0.64803
63	1	4	1	0	2	18	18	88.6705	116.642	0.760193	1.43845	1.27254	1.17982	1.14125	0.000284812	1.07521	0.000182138	1.11484	0.000243742	0	0	1	1	284.812	182.138	243.742	3	140	78	144	84	1	6.1	0	1	84.356	118.22	0.713553
74	2	4	1	0	0	17	17	145.229	205.055	0.708244	1.40794	1.21503	1.17407	1.09553	7.08073e-05	1.10189	7.9953e-05	1.09892	7.5685e-05	0	0	1	1	70.8073	79.953	75.685	4	154	71	191	83	1	#NULL!	0	1	155.5	203.533	0.764001
57	1	6	0	0	0	22	22	139.868	198.731	0.703802	1.38875	1.18225	1.16866	1.11505	5.63278e-05	1.13448	6.21981e-05	1.12412	5.90673e-05	0	0	1	0	56.3278	62.1981	59.0673	2	146	76	128	83	1	6.2	0	0	140.796	202.363	0.695757
35	2	8	0	1	0	24	24	141.203	187.11	0.75465	1.38345	1.1674	1.16562	1.08668	5.45e-05	1.08239	6.58e-05	1.08453	6.01e-05	0	0	0	0	54.5	65.8	60.1	1	132	81	144	75	2	5.6	1	0	139.252	195.051	0.713925
45	2	6	0	1	0	27	27	138.12	243.726	0.566703	1.49408	1.28994	1.27382	1.14099	9e-05	1.08558	7.08e-05	1.11883	8.23e-05	0	0	0	0	90	70.8	82.3	1	120	73	140	88	2	6.5	0	0	155.155	249.567	0.621696
70	1	5	1	1	2	12	12	120.912	210.967	0.573133	1.37685	1.22427	1.12547	1.11537	7.391e-05	1.12948	7.98366e-05	1.12041	7.60267e-05	0	0	1	1	73.91	79.8366	76.0267	4	160	80	148	92	1	8.9	1	1	128.824	199.759	0.644898
40	2	7	0	0	0	14	14	159.674	220.509	0.724113	1.45964	1.25786	1.22752	1.11692	6.89114e-05	1.2531	9.64547e-05	1.1765	8.09616e-05	0	0	1	1	68.9114	96.4547	80.9616	1	130	82	135	90	2	6.1	0	0	157.272	227.343	0.691784
39	2	7	0	1	2	17	17	157.383	227.627	0.69141	1.46431	1.27673	1.21119	1.21067	0.000103837	1.14481	9.93891e-05	1.18355	0.000102005	0	0	1	1	103.837	99.3891	102.005	1	140	80	132	78	2	6.6	0	0	143.755	229.6	0.626111
64	2	4	0	0	0	17	17	133.851	190.881	0.701231	1.4087	1.1953	1.19947	1.0946	6.64641e-05	1.09854	7.38631e-05	1.09642	6.9879e-05	0	0	1	1	66.4641	73.8631	69.879	3	120	70	120	70	2	#NULL!	0	0	137.617	208.912	0.65873
72	1	9	0	1	0	24	24	137.307	195.086	0.703826	1.38505	1.2037	1.10815	1.07354	6.57e-05	1.07872	6.76e-05	1.07561	6.65e-05	0	0	0	0	65.7	67.6	66.5	4	138	75	156	69	1	5.6	0	0	149.063	205.09	0.726817
52	2	4	4	1	1	18	18	135.169	231.763	0.58322	1.46609	1.30966	1.1849	1.2492	0.000139838	1.14549	0.000121069	1.19734	0.000130453	0	0	1	1	139.838	121.069	130.453	2	120	80	120	80	1	7.4	0	1	150.625	234.362	0.642702
52	2	4	1	0	4	23	23	155.057	218.934	0.708238	1.46923	1.24436	1.26103	1.1574	9.40999e-05	1.11155	7.01996e-05	1.136	8.29464e-05	0	0	1	0	94.0999	70.1996	82.9464	2	120	90	129	90	1	#NULL!	0	1	158.965	221.567	0.717458
29	2	3	0	1	0	18	18	134.039	206.02	0.650609	1.43429	1.21284	1.18459	1.10753	6.92271e-05	1.11586	9.72293e-05	1.11169	8.32282e-05	0	0	1	1	69.2271	97.2293	83.2282	1	138	92	124	89	2	6.6	0	0	141.424	206.269	0.68563
34	2	9	0	0	3	16	16	145.629	219.404	0.663748	1.47066	1.24755	1.24606	1.08801	6.61902e-05	1.15964	9.31747e-05	1.11935	7.79959e-05	0	0	1	1	66.1902	93.1747	77.9959	1	999	999	999	999	2	6.6	0	0	151.343	227.408	0.66551
41	2	3	0	1	4	26	26	70.2883	100.457	0.699689	1.3534	1.1543	1.12277	1.12792	0.000305906	1.06081	0.000162941	1.09694	0.000239922	0	0	1	0	305.906	162.941	239.922	1	999	999	132	90	2	7.5	0	0	71.7477	103.002	0.696566
69	3	7	1	1	0	17	17	153.111	235.717	0.649555	1.41941	1.17078	1.25152	1.09641	6.13667e-05	1.08442	6.32295e-05	1.09006	6.23529e-05	0	0	1	1	61.3667	63.2295	62.3529	3	108	80	175	86	2	6.2	0	1	161.549	246.489	0.655397
51	2	3	0	1	2	18	18	145.647	209.749	0.694388	1.46404	1.24495	1.24959	1.14929	8.31689e-05	1.11649	8.20949e-05	1.13494	8.2699e-05	0	0	1	1	83.1689	82.0949	82.699	2	130	78	130	78	2	6.1	0	0	148.704	219.415	0.67773
47	2	5	0	1	3	18	18	122.066	191.837	0.636299	1.35125	1.16702	1.13767	1.07698	5.41651e-05	1.08879	7.13605e-05	1.08243	6.21014e-05	0	0	1	1	54.1651	71.3605	62.1014	1	160	104	162	104	1	6.9	0	0	128.752	219.49	0.586596
49	2	3	2	1	1	19	19	157.454	217.096	0.725274	1.4651	1.30983	1.2089	1.09806	6.76e-05	1.0819	5.8e-05	1.09267	6.44e-05	0	0	0	0	67.6	58	64.4	1	118	78	122	71	1	6.5	0	1	153.055	223.86	0.683707
60	1	7	1	0	4	12	12	156.246	237.114	0.658951	1.4288	1.25387	1.17083	1.10507	8.08869e-05	1.12359	5.79095e-05	1.11202	7.22704e-05	0	0	1	1	80.8869	57.9095	72.2704	3	185	107	136	84	1	11.5	0	1	154.736	243.524	0.635405
62	1	5	0	1	1	28	28	160.474	211.318	0.759399	1.43396	1.25679	1.1787	1.11365	8.71e-05	1.10089	6.51e-05	1.10776	7.7e-05	0	0	0	0	87.1	65.1	77	3	999	999	151	80	2	6.3	1	0	164.725	223.192	0.738041
70	1	4	0	0	1	14	14	151.317	201.603	0.750567	1.42444	1.20455	1.2027	1.10106	6.50681e-05	1.1043	8.20435e-05	1.10268	7.35558e-05	0	0	1	1	65.0681	82.0435	73.5558	4	138	86	999	999	2	6.2	0	0	151.356	201.159	0.752421
52	3	3	0	1	0	26	26	143.69	235.078	0.611244	1.49165	1.28177	1.26042	1.08829	5.37378e-05	1.13786	6.52231e-05	1.10916	5.85737e-05	0	0	1	0	53.7378	65.2231	58.5737	2	136	86	138	84	2	5.9	0	0	147.384	242.673	0.607334
46	1	3	0	1	3	18	18	164.288	234.711	0.69996	1.5117	1.31597	1.24017	1.09927	6.97417e-05	1.1355	8.16278e-05	1.11617	7.52886e-05	0	0	1	1	69.7417	81.6278	75.2886	1	108	70	128	70	2	#NULL!	0	0	174.545	240.231	0.726569
57	3	4	0	1	0	14	14	168.652	207.915	0.811158	1.47307	1.28259	1.23489	1.09149	5.8564e-05	1.11485	9.65246e-05	1.10463	7.99169e-05	0	0	1	1	58.564	96.5246	79.9169	2	122	76	133	75	2	6.5	0	0	177.118	214.109	0.827231
51	3	2	0	1	0	19	19	141.55	193.244	0.732497	1.45567	1.22299	1.22522	1.07992	5.76e-05	1.10218	7.32e-05	1.09105	6.54e-05	0	0	0	0	57.6	73.2	65.4	2	111	76	114	82	2	7.2	0	0	146.296	203.525	0.718815
60	2	9	0	0	0	19	19	152.497	168.346	0.905853	1.41626	1.14042	1.25647	1.07511	5.06e-05	1.09476	7.48e-05	1.0869	6.51e-05	0	0	0	0	50.6	74.8	65.1	3	116	77	140	86	1	#NULL!	0	0	154.572	218.604	0.707086
62	1	2	0	1	1	15	15	138.46	200.688	0.689927	1.48003	1.27681	1.23105	1.10178	6.65296e-05	1.08654	5.87852e-05	1.09501	6.30876e-05	0	0	1	1	66.5296	58.7852	63.0876	3	146	89	148	91	1	#NULL!	0	0	141.782	205.689	0.689302
51	3	4	0	0	0	24	24	154.39	233.265	0.661864	1.48719	1.27311	1.24986	1.08062	5.42615e-05	1.11953	8.03646e-05	1.10007	6.7313e-05	0	0	1	0	54.2615	80.3646	67.313	2	999	999	999	999	2	8.1	0	0	154.269	233.701	0.660114
49	2	8	1	1	0	20	20	158.295	251.067	0.630488	1.40987	1.15274	1.21031	1.11773	7.44e-05	1.08421	7.02e-05	1.09858	7.2e-05	0	0	0	0	74.4	70.2	72	1	130	80	999	999	2	7.9	0	1	159.11	247.408	0.643106
46	3	5	0	1	0	24	24	141.371	213.941	0.660795	1.43087	1.22686	1.19773	1.12343	6.27622e-05	1.11668	7.46764e-05	1.12047	6.79747e-05	0	0	1	0	62.7622	74.6764	67.9747	1	138	80	123	84	2	7.3	0	0	146.484	218.959	0.669001
52	3	2	0	1	1	13	13	150.338	245.554	0.61224	1.45955	1.25651	1.22338	1.12617	7.85922e-05	1.11745	9.07947e-05	1.12214	8.42241e-05	0	0	1	1	78.5922	90.7947	84.2241	2	121	66	119	80	2	6.2	0	0	164.883	257.225	0.641006
75	1	4	0	1	0	28	28	137.939	197.452	0.698599	1.44628	1.31405	1.11374	1.08586	6.45764e-05	1.09308	7.68122e-05	1.08841	6.88949e-05	0	0	1	0	64.5764	76.8122	68.8949	4	999	999	137	54	1	6	0	0	140.773	204.558	0.688182
59	2	4	0	0	2	19	19	116.741	191.947	0.608195	1.39043	1.16133	1.18824	1.08434	6.54598e-05	1.09772	7.07548e-05	1.09064	6.79516e-05	0	0	1	0	65.4598	70.7548	67.9516	2	129	82	125	92	2	8	0	0	125.107	198.205	0.631201
59	3	3	0	0	0	34	34	139.706	175.773	0.794812	1.36365	1.15858	1.14131	1.08953	6.32e-05	1.13292	6.4e-05	1.10688	6.35e-05	0	0	0	0	63.2	64	63.5	2	130	72	145	88	2	8	0	0	140.606	198.197	0.709425
40	2	4	1	1	1	24	24	164.692	229.93	0.716268	1.43225	1.24056	1.18067	1.10066	6.2996e-05	1.08729	6.79376e-05	1.09481	6.51579e-05	0	0	1	0	62.996	67.9376	65.1579	1	120	88	999	999	2	6.9	0	1	160.139	237.275	0.674912
24	3	2	0	0	1	30	30	142.283	223.511	0.636583	1.45494	1.22099	1.23591	1.10871	6.23786e-05	1.10207	6.79727e-05	1.10561	6.49892e-05	0	0	1	0	62.3786	67.9727	64.9892	1	125	81	127	86	2	6.7	0	0	147.496	220.375	0.669295
53	2	3	0	0	2	16	16	138.398	211.139	0.655481	1.40721	1.21191	1.18006	1.08105	4.65575e-05	1.0962	7.29328e-05	1.08863	5.97451e-05	0	0	1	1	46.5575	72.9328	59.7451	2	999	999	999	999	2	7.7	0	0	139.997	208.973	0.669926
55	2	4	1	0	2	18	18	129.33	202.866	0.637513	1.43884	1.23379	1.22823	1.10717	7.05597e-05	1.10305	7.06771e-05	1.10524	7.06149e-05	0	0	1	1	70.5597	70.6771	70.6149	2	132	73	167	80	2	8	0	1	137.749	212.902	0.647007
65	2	5	0	0	0	17	17	120.134	215.627	0.55714	1.41564	1.19052	1.21464	1.09377	7.23803e-05	1.11833	0.000106793	1.10511	8.82629e-05	0	0	1	1	72.3803	106.793	88.2629	3	123	85	114	76	1	5.9	0	0	139.625	222.442	0.627689
51	2	6	0	1	0	22	22	189.567	284.867	0.665457	1.36877	1.18031	1.15982	1.10865	6.64e-05	1.09882	7e-05	1.10374	6.82e-05	0	0	0	0	66.4	70	68.2	2	148	85	134	90	2	5.7	0	0	186.056	269.518	0.690327
76	1	2	0	1	1	18	18	137.538	191.204	0.719328	1.41035	1.24526	1.14812	1.12261	9.25868e-05	1.06799	4.85059e-05	1.1016	7.56326e-05	0	0	1	1	92.5868	48.5059	75.6326	4	130	81	155	80	1	7	0	0	147.891	197.811	0.747638
52	1	3	0	1	1	25	25	126.001	200.523	0.628361	1.42351	1.23732	1.20802	1.08704	8.06e-05	1.07877	4.52e-05	1.0835	6.54e-05	0	0	0	0	80.6	45.2	65.4	2	128	87	119	82	2	6.6	1	0	137.902	210.543	0.654979
59	1	2	0	0	0	16	16	126.113	188.155	0.670262	1.43851	1.23804	1.1923	1.10461	6.49913e-05	1.09644	7.40137e-05	1.10053	6.95025e-05	0	0	1	1	64.9913	74.0137	69.5025	2	170	88	155	87	1	6	0	0	140.323	195.072	0.719338
43	2	3	0	0	1	18	18	179.607	234.021	0.767479	1.51894	1.33003	1.26609	1.09543	6.99113e-05	1.1195	8.49107e-05	1.10574	7.63396e-05	0	0	1	1	69.9113	84.9107	76.3396	1	120	75	127	75	2	5.9	1	0	179.378	242.6	0.739398
71	1	2	0	0	1	17	17	165.132	201.909	0.817851	1.43478	1.2196	1.18517	1.11836	5.73015e-05	1.13738	0.000109042	1.12668	7.9938e-05	0	0	1	1	57.3015	109.042	79.938	4	120	80	150	78	1	6.8	1	0	169.733	207.523	0.817901
53	1	2	0	1	1	25	25	123.787	194.641	0.635978	1.3736	1.1439	1.21424	1.11025	6.52e-05	1.11155	7.9e-05	1.1109	7.21e-05	0	0	0	0	65.2	79	72.1	2	132	82	131	81	2	5.8	1	0	125.919	212.17	0.593483
64	1	4	0	1	1	18	18	119.939	180.364	0.664983	1.4481	1.23061	1.21857	1.09077	6.22958e-05	1.17586	6.5318e-05	1.13331	6.38069e-05	0	0	1	1	62.2958	65.318	63.8069	3	131	81	144	86	1	5.9	1	0	131.735	185.19	0.711351
74	1	3	1	0	4	17	17	148.056	201.042	0.736446	1.34671	1.18008	1.08848	1.10408	5.66537e-05	1.08489	6.14333e-05	1.09688	5.84461e-05	0	0	1	1	56.6537	61.4333	58.4461	4	140	80	134	69	1	#NULL!	0	1	157.301	203.271	0.77385
33	2	6	#NULL!	1	0	26	26	140.776	189.324	0.743574	1.42294	1.22989	1.18659	1.08668	6.77e-05	1.10557	8.04e-05	1.09507	7.33e-05	0	0	0	0	67.7	80.4	73.3	1	121	69	119	77	2	5.2	0	999	150.509	203.817	0.738451
47	2	3	0	0	0	15	15	130.704	199.607	0.654809	1.42493	1.28127	1.13166	1.11617	6.07637e-05	1.08408	5.41495e-05	1.10213	5.787e-05	0	0	1	1	60.7637	54.1495	57.87	1	101	65	105	72	2	#NULL!	0	0	146.068	201.615	0.724489
55	1	2	0	0	2	22	22	160.604	225.467	0.712317	1.38181	1.16823	1.16841	1.10577	7.49e-05	1.0835	7.37e-05	1.09305	7.42e-05	0	0	0	0	74.9	73.7	74.2	2	999	999	137	88	1	#NULL!	0	0	168.474	234.806	0.717501
65	1	3	0	1	0	23	23	130.053	191.209	0.680163	1.41353	1.19223	1.22287	1.08518	6.12e-05	1.11345	8.85e-05	1.09823	7.38e-05	0	0	0	0	61.2	88.5	73.8	3	165	91	158	82	2	6.5	0	0	134.947	222.91	0.605391
74	1	4	0	1	0	22	22	156.604	198.825	0.787649	1.37807	1.18837	1.11264	1.13916	9.28869e-05	1.10338	7.47834e-05	1.12127	8.38351e-05	0	0	1	0	92.8869	74.7834	83.8351	4	125	78	132	84	2	6.8	0	0	162.275	206.089	0.787402
50	2	2	0	1	0	15	15	136.24	211.555	0.643995	1.37851	1.16931	1.13342	1.07404	6.72027e-05	1.08439	6.50651e-05	1.07887	6.62052e-05	0	0	1	1	67.2027	65.0651	66.2052	50	137	74	114	71	2	7.7	0	0	140.658	216.599	0.649392
32	3	5	0	1	0	16	16	155.427	240.372	0.646612	1.44198	1.18632	1.24664	1.08691	7.37236e-05	1.1016	8.32816e-05	1.09464	7.87542e-05	0	0	1	1	73.7236	83.2816	78.7542	1	135	72	144	93	2	9.8	0	0	149.941	243.07	0.616864
60	1	3	0	1	2	28	28	160.424	216.658	0.740446	1.39764	1.20217	1.152	1.10457	6.84975e-05	1.09775	6.81829e-05	1.10116	6.83402e-05	0	0	1	0	68.4975	68.1829	68.3402	3	132	80	159	86	2	7.4	0	0	157.114	216.719	0.724966
52	1	2	0	1	0	15	15	144.129	198.479	0.726165	1.43941	1.18637	1.25078	1.09719	5.33036e-05	1.10973	9.06656e-05	1.10383	7.30835e-05	0	0	1	1	53.3036	90.6656	73.0835	2	161	93	159	91	1	5.8	1	0	143.446	211.484	0.678282
52	1	4	0	1	0	29	29	152.481	237.793	0.641232	1.45223	1.22748	1.24946	1.07696	8.7e-05	1.11769	8.56e-05	1.09196	8.65e-05	0	0	0	0	87	85.6	86.5	2	120	70	148	86	2	10.7	1	0	155.072	258.615	0.599624
45	2	5	4	1	0	27	27	161.909	200.993	0.805547	1.4951	1.29701	1.24191	1.09557	6.98e-05	1.09046	7.96e-05	1.09302	7.47e-05	0	0	0	0	69.8	79.6	74.7	1	127	73	149	86	2	8.2	0	1	170.245	208.233	0.817567
48	1	2	0	0	0	24	24	147.57	209.336	0.704945	1.48979	1.28695	1.25053	1.10897	6.28042e-05	1.13396	0.00010971	1.12073	8.48774e-05	0	0	1	0	62.8042	109.71	84.8774	1	133	88	113	75	2	5.7	0	0	149.419	220.005	0.679164
29	2	6	0	0	1	17	17	128.303	198.061	0.647795	1.44567	1.23178	1.20739	1.127	7.32543e-05	1.11511	7.71303e-05	1.12211	7.48503e-05	0	0	1	1	73.2543	77.1303	74.8503	1	123	83	119	76	2	6.2	0	0	131.946	206.901	0.637724
57	1	2	0	0	0	27	27	138.885	188.439	0.737025	1.41716	1.18258	1.19991	1.09426	6.42195e-05	1.17648	0.000153582	1.13811	0.00011188	0	0	1	0	64.2195	153.582	111.88	2	159	90	149	79	2	7.5	0	0	146.41	206.487	0.709055
41	2	10	0	1	0	17	17	123.914	201.703	0.614338	1.4032	1.16159	1.20844	1.06317	4.77721e-05	1.12425	6.9928e-05	1.08935	5.72675e-05	0	0	1	1	47.7721	69.928	57.2675	1	137	92	108	71	1	6.2	0	0	131.354	211.078	0.622299
49	1	6	1	0	4	18	18	158.343	216.602	0.731031	1.54799	1.37561	1.28002	1.13357	6.59645e-05	1.11539	8.98796e-05	1.1263	7.55305e-05	0	0	1	1	65.9645	89.8796	75.5305	1	130	77	999	999	2	5.7	0	1	161.144	221.057	0.72897
43	3	2	0	1	0	21	21	139.995	209.519	0.668172	1.48587	1.24433	1.2557	1.09256	6.71372e-05	1.10516	7.26902e-05	1.09886	6.99137e-05	0	0	1	0	67.1372	72.6902	69.9137	1	124	85	134	74	2	9.6	0	0	149.375	228.459	0.653834
55	2	6	0	1	0	34	34	151.567	240.362	0.630578	1.36342	1.1895	1.12721	1.10699	7.81581e-05	1.11693	6.82919e-05	1.11096	7.42116e-05	0	0	1	0	78.1581	68.2919	74.2116	2	131	78	163	94	2	7	1	0	152.052	239.71	0.634318
72	1	3	0	0	1	16	16	144.759	185.218	0.781563	1.38947	1.19508	1.17427	1.06571	4.6112e-05	1.10707	7.25663e-05	1.08501	5.84573e-05	0	0	1	1	46.112	72.5663	58.4573	4	123	60	144	70	1	6	0	0	148.627	196.774	0.755317
49	3	3	1	0	0	8	8	146.903	208.388	0.70495	1.53928	1.31389	1.31678	1.10545	5.67748e-05	1.0816	6.38517e-05	1.09541	5.97545e-05	0	0	1	1	56.7748	63.8517	59.7545	1	129	93	108	80	2	7.8	0	1	147.66	217.065	0.680258
73	1	4	0	1	1	21	21	167.395	233.065	0.718232	1.36115	1.22943	1.05739	1.09957	8.31344e-05	1.11021	6.24084e-05	1.10366	7.51629e-05	0	0	1	0	83.1344	62.4084	75.1629	4	164	88	158	92	1	7.8	1	0	168.47	232.74	0.723856
35	1	2	0	0	0	18	18	165.531	253.903	0.651944	1.52504	1.35335	1.26306	1.12324	6.5143e-05	1.12917	0.000102364	1.12568	8.04691e-05	0	0	1	1	65.143	102.364	80.4691	1	116	76	96	65	2	6.3	0	0	173.72	251.051	0.69197
55	2	4	0	1	0	21	21	146.76	221.902	0.661373	1.44366	1.22324	1.24817	1.09253	5.34364e-05	1.08206	6.2487e-05	1.08879	5.66687e-05	0	0	1	0	53.4364	62.487	56.6687	2	139	95	136	93	1	5.5	0	0	139.534	242.597	0.57517
49	1	2	0	0	1	16	16	147.923	196.22	0.753865	1.51353	1.32411	1.25463	1.19619	0.000128017	1.08774	6.80054e-05	1.14738	0.000101012	0	0	1	1	128.017	68.0054	101.012	1	122	77	151	90	2	6.3	0	0	151.105	209.498	0.721271
75	1	2	0	1	3	15	15	153.424	225.493	0.680394	1.41752	1.2274	1.1795	1.06169	4.5649e-05	1.10658	6.17215e-05	1.07965	5.2078e-05	0	0	1	1	45.649	61.7215	52.078	4	138	78	132	83	1	5.8	0	0	158.146	252.746	0.625712
54	1	2	1	0	0	14	14	147.477	207.197	0.711775	1.46146	1.23819	1.23765	1.14079	9.39882e-05	1.118	8.22537e-05	1.1294	8.8121e-05	0	0	1	1	93.9882	82.2537	88.121	2	#NULL!	#NULL!	#NULL!	#NULL!	#NULL!	#NULL!	0	1	146.718	204.051	0.719025
63	2	3	0	0	0	11	11	159.492	216.912	0.735284	1.36516	1.14599	1.15696	1.08129	5.55693e-05	1.08595	6.94875e-05	1.08377	6.29924e-05	0	0	1	1	55.5693	69.4875	62.9924	3	147	85	134	88	2	8.3	0	0	166.32	223.003	0.745819
75	2	1	0	1	1	18	18	144.123	198.987	0.724284	1.34434	1.12503	1.13361	1.07567	6.15335e-05	1.1063	6.17302e-05	1.09098	6.16318e-05	0	0	1	1	61.5335	61.7302	61.6318	4	114	68	133	78	1	6.4	0	0	149.392	213.541	0.699591
44	2	2	0	0	2	17	17	149.59	224.648	0.665888	1.43373	1.21714	1.20297	1.07826	5.03238e-05	1.11087	6.9028e-05	1.09371	5.91837e-05	0	0	1	1	50.3238	69.028	59.1837	1	125	80	125	75	2	6.3	0	0	151.865	229.73	0.66106
62	1	2	0	0	0	17	17	191.685	236.354	0.811011	1.45746	1.23344	1.25596	1.13703	8.67846e-05	1.1283	8.92313e-05	1.13354	8.77633e-05	0	0	1	1	86.7846	89.2313	87.7633	3	120	80	120	89	2	6	0	0	196.958	249.278	0.790116
59	2	3	#NULL!	0	0	16	16	143.886	198.449	0.725051	1.41514	1.17434	1.2213	1.06813	5.91e-05	1.09023	7.01e-05	1.07992	6.5e-05	0	0	0	1	59.1	70.1	65	2	118	79	120	82	1	14.1	0	999	156.757	213.535	0.734104
71	1	3	1	1	1	18	18	124.173	166.916	0.743924	1.46892	1.26807	1.24046	1.10191	7.43511e-05	1.07993	5.45911e-05	1.09265	6.60311e-05	0	0	1	1	74.3511	54.5911	66.0311	4	142	81	120	80	1	6.6	1	1	128.791	175.521	0.733765
59	2	2	0	1	0	16	16	162.631	207.641	0.783232	1.49108	1.31037	1.25425	1.12378	9.86106e-05	1.16768	8.96486e-05	1.14689	9.38938e-05	0	0	1	1	98.6106	89.6486	93.8938	2	152	80	155	85	2	6.5	0	0	168.569	219.006	0.769697
75	2	3	0	1	0	14	14	134.954	221.211	0.610072	1.43179	1.19692	1.25349	1.08688	6.52542e-05	1.10918	7.86472e-05	1.09962	7.29073e-05	0	0	1	1	65.2542	78.6472	72.9073	4	134	66	142	79	1	6	1	0	144.981	227.301	0.637835
61	1	4	0	1	0	23	23	139.557	246.316	0.566575	1.4802	1.2703	1.22129	1.09376	5.09761e-05	1.12364	6.88478e-05	1.10771	5.93162e-05	0	0	1	0	50.9761	68.8478	59.3162	3	146	81	145	93	1	6.7	0	0	149.797	256.245	0.584585
65	1	4	0	1	1	20	20	150.634	235.246	0.640326	1.34033	1.12614	1.11815	1.08064	6.58212e-05	1.10954	7.64769e-05	1.09413	7.07939e-05	0	0	1	0	65.8212	76.4769	70.7939	3	155	91	142	88	1	7.8	0	0	155.267	235.387	0.659626
55	1	2	0	0	3	28	28	138.072	201.418	0.685501	1.38185	1.22946	1.12921	1.09991	7.24e-05	1.10263	8.62e-05	1.10108	7.83e-05	0	0	0	0	72.4	86.2	78.3	2	164	107	164	88	2	6.1	0	0	151.162	218.747	0.691033
49	2	2	0	1	0	25	25	149.441	199.794	0.747974	1.47526	1.3022	1.19937	1.09913	8.64e-05	1.08621	6.33e-05	1.09461	7.83e-05	0	0	0	0	86.4	63.3	78.3	1	153	81	148	82	2	6.7	0	0	158.18	211.151	0.749129
44	2	2	0	0	1	23	23	136.55	201.534	0.677555	1.38909	1.1909	1.1694	1.14345	8.82e-05	1.10193	6.69e-05	1.12269	7.76e-05	0	0	0	0	88.2	66.9	77.6	1	148	92	134	88	1	7.8	0	0	135.656	205.554	0.659953
54	1	1	0	1	2	27	27	154.978	213.331	0.72647	1.46955	1.28308	1.21397	1.10979	7.24e-05	1.09429	6.85e-05	1.10341	7.08e-05	0	0	0	0	72.4	68.5	70.8	2	125	85	136	85	1	7.7	0	0	153.835	220.241	0.698482
52	2	4	0	0	0	17	17	159.645	237.447	0.672337	1.37783	1.16832	1.16066	1.10434	7.96392e-05	1.11047	9.38881e-05	1.10785	8.77814e-05	0	0	1	1	79.6392	93.8881	87.7814	2	136	99	141	92	1	5.7	0	0	158.198	243.009	0.650997
75	1	3	1	1	1	20	20	144.994	187.909	0.77162	1.48357	1.26223	1.26907	1.09249	6.63537e-05	1.17712	9.00869e-05	1.1348	7.82203e-05	0	0	1	0	66.3537	90.0869	78.2203	4	134	73	152	82	1	6.5	0	1	142.143	197.181	0.720878
56	1	1	0	1	1	26	26	136.402	197.735	0.689822	1.47734	1.28139	1.23986	1.10187	7.04621e-05	1.13493	9.5023e-05	1.11656	8.1378e-05	0	0	1	0	70.4621	95.023	81.378	2	999	999	112	65	2	7.9	0	0	149.77	202.379	0.740048
66	1	3	#NULL!	1	0	12	12	146.4	222.818	0.657039	1.44651	1.21276	1.23047	1.16666	6.67755e-05	1.1039	6.192e-05	1.13769	6.45345e-05	0	0	1	1	66.7755	61.92	64.5345	3	131	78	140	87	1	5.9	0	999	147.35	224.505	0.656335
63	1	2	0	0	0	25	25	154.264	212.239	0.72684	1.48965	1.29774	1.24372	1.09233	6.05e-05	1.07998	6.38e-05	1.08648	6.21e-05	0	0	0	0	60.5	63.8	62.1	3	143	91	122	71	1	6.3	0	0	172.446	221.718	0.777772
56	1	2	0	1	2	25	25	123.537	202.417	0.610307	1.39592	1.22319	1.18194	1.11399	8.35e-05	1.08032	6.59e-05	1.09845	7.54e-05	0	0	0	0	83.5	65.9	75.4	2	130	89	128	86	1	5.9	0	0	137.028	215.943	0.634557
55	2	3	0	0	1	21	21	147.014	209.857	0.700542	1.43544	1.21465	1.17736	1.12026	6.45184e-05	1.10358	8.0063e-05	1.11241	7.18335e-05	0	0	1	0	64.5184	80.063	71.8335	2	144	66	130	74	1	5.9	0	0	148.946	215.196	0.69214
49	2	2	0	0	2	22	22	130.971	200.692	0.652594	1.46615	1.26999	1.23413	1.15335	0.000106	1.10164	8.07e-05	1.13158	9.52e-05	0	0	0	0	106	80.7	95.2	1	156	96	134	88	1	7.6	0	0	135.547	214.882	0.630799
60	3	3	0	0	0	25	25	130.425	195.557	0.666939	1.40407	1.13193	1.24901	1.11279	6.92e-05	1.1087	7.45e-05	1.11039	7.23e-05	0	0	0	0	69.2	74.5	72.3	3	129	70	138	71	2	6.2	0	0	137.216	211.126	0.649924
49	2	3	0	0	0	25	25	140.156	206.46	0.67885	1.43729	1.23181	1.20974	1.08075	6.16807e-05	1.09593	6.06386e-05	1.08739	6.12248e-05	0	0	1	0	61.6807	60.6386	61.2248	1	128	89	136	93	2	7.2	0	0	141.116	209.846	0.672477
68	1	2	0	0	0	16	16	143.002	216.457	0.66065	1.44352	1.23827	1.22034	1.07191	5.02863e-05	1.08318	6.72537e-05	1.07698	5.79216e-05	0	0	1	1	50.2863	67.2537	57.9216	3	133	80	181	95	1	7.2	0	0	137.358	217.869	0.630463
55	2	2	0	0	0	16	16	147.51	203.833	0.723682	1.43679	1.21551	1.23023	1.10144	7.28281e-05	1.1	7.08749e-05	1.10072	7.18515e-05	0	0	1	1	72.8281	70.8749	71.8515	2	104	60	115	73	2	8.7	0	0	158.935	227.023	0.700086
71	2	1	0	1	0	15	15	148.594	253.377	0.586455	1.29738	1.09919	1.08392	1.08813	6.59942e-05	1.08752	6.59671e-05	1.08783	6.59807e-05	0	0	1	1	65.9942	65.9671	65.9807	4	165	90	142	84	1	6.9	0	0	157.475	255.709	0.615836
30	2	4	0	1	0	17	17	152.216	203.646	0.747454	1.52996	1.32353	1.29733	1.12487	7.65762e-05	1.12072	7.50556e-05	1.12279	7.58159e-05	0	0	1	1	76.5762	75.0556	75.8159	1	129	73	130	74	2	7.3	0	0	163.861	221.612	0.739404
47	2	3	4	1	2	24	24	143.456	244.905	0.585764	1.45785	1.22452	1.25322	1.08667	7.03072e-05	1.1037	6.58081e-05	1.09469	6.819e-05	0	0	1	0	70.3072	65.8081	68.19	1	150	95	171	108	1	7.5	0	1	144.499	253.244	0.570591
48	2	1	0	0	2	21	21	143.207	168.812	0.848325	1.39832	1.0866	1.26417	1.13396	7.84e-05	1.12727	7.92e-05	1.13087	7.88e-05	0	0	0	0	78.4	79.2	78.8	1	130	81	116	80	1	6.9	0	0	145.669	203.987	0.71411
66	1	3	1	0	2	18	18	148.558	217.296	0.683666	1.53216	1.33787	1.28863	1.10381	7.7235e-05	1.11777	9.74219e-05	1.11107	8.77322e-05	0	0	1	1	77.235	97.4219	87.7322	3	128	88	138	100	1	6.7	0	1	159.083	217.07	0.732865
47	2	12	0	1	0	25	25	161.61	202.323	0.798772	1.46948	1.33084	1.15505	1.08389	8.19e-05	1.12566	9.52e-05	1.10617	8.9e-05	0	0	0	0	81.9	95.2	89	1	114	72	114	72	2	8.9	0	0	169.786	218.967	0.775395
58	1	2	0	0	0	24	24	130.804	191.07	0.684585	1.40641	1.19849	1.17779	1.09013	6.15643e-05	1.1185	8.6459e-05	1.10432	7.40117e-05	0	0	1	0	61.5643	86.459	74.0117	2	140	70	158	100	1	6	0	0	132.996	190.693	0.697434
68	1	2	0	0	0	17	17	139.779	207.143	0.674793	1.40995	1.16725	1.20245	1.12551	6.90696e-05	1.0797	5.05885e-05	1.10052	5.8989e-05	0	0	1	1	69.0696	50.5885	58.989	3	125	74	125	74	999	6.2	0	0	136.45	208.812	0.653458
55	1	4	0	0	2	27	27	149.873	212.054	0.706767	1.47197	1.29094	1.22093	1.10321	8.99e-05	1.08231	7.22e-05	1.09215	8.05e-05	0	0	0	0	89.9	72.2	80.5	2	139	85	131	75	1	6.1	0	0	162.772	223.031	0.729816
30	2	2	0	1	0	21	21	161.579	250.827	0.644186	1.54045	1.31707	1.3137	1.09429	7.35657e-05	1.0899	7.42247e-05	1.09221	7.38778e-05	0	0	1	0	73.5657	74.2247	73.8778	1	#NULL!	#NULL!	#NULL!	#NULL!	#NULL!	#NULL!	0	0	170.988	262.24	0.652029
58	3	1	0	1	0	17	17	126.146	200.533	0.629052	1.42544	1.19407	1.19729	1.0853	5.12442e-05	1.08597	5.83568e-05	1.08561	5.45634e-05	0	0	1	1	51.2442	58.3568	54.5634	2	120	70	120	70	2	6.4	0	0	133.455	210.76	0.633207
58	1	2	0	1	0	29	29	157.705	210.219	0.750192	1.48974	1.27766	1.27101	1.1059	6.59767e-05	1.10217	6.37978e-05	1.10413	6.49446e-05	0	0	1	0	65.9767	63.7978	64.9446	2	137	72	999	999	2	6.5	0	0	156.317	221.624	0.705323
37	2	1	0	1	0	18	18	140.786	229.035	0.614693	1.43814	1.28727	1.1839	1.09481	7.31778e-05	1.08659	6.41804e-05	1.09101	6.90252e-05	0	0	1	1	73.1778	64.1804	69.0252	1	133	83	145	91	1	9.3	1	0	151.532	241.764	0.626776
58	1	3	0	0	1	28	28	148.368	207.991	0.713339	1.43422	1.22573	1.20942	1.0905	6.21e-05	1.0826	7.53e-05	1.08743	6.73e-05	0	0	0	0	62.1	75.3	67.3	2	126	75	139	83	2	6.8	0	0	155.201	224.653	0.690847
49	1	1	0	1	3	25	25	149.181	229.309	0.65057	1.51382	1.27811	1.30901	1.12979	9.13798e-05	1.12834	0.000124895	1.12907	0.000108138	0	0	1	0	91.3798	124.895	108.138	1	150	92	140	83	1	6.9	1	0	153.942	242.441	0.634966
59	2	1	0	0	1	16	16	140.68	182.925	0.769058	1.42213	1.21765	1.22791	1.10019	6.6602e-05	1.09934	9.57296e-05	1.09979	8.03091e-05	0	0	1	1	66.602	95.7296	80.3091	2	142	80	152	91	2	8.4	1	0	140.389	192.536	0.729158
56	1	2	0	0	1	13	13	128.18	174.758	0.733469	1.46817	1.30833	1.1746	1.09891	6.36e-05	1.08545	6.83e-05	1.09352	6.54e-05	0	0	0	1	63.6	68.3	65.4	2	130	78	122	67	1	6.3	0	0	131.257	184.295	0.712212
52	1	1	0	1	0	27	27	117.66	226.473	0.519534	1.39349	1.17278	1.16764	1.16721	0.000107	1.08994	6.18e-05	1.13823	8.98e-05	0	0	0	0	107	61.8	89.8	2	140	80	134	93	2	7.9	0	0	124.257	218.454	0.568804
55	1	3	0	1	2	27	27	148.288	223.612	0.663148	1.40614	1.18753	1.17205	1.07707	5.45284e-05	1.08151	6.78374e-05	1.07916	6.07915e-05	0	0	1	0	54.5284	67.8374	60.7915	2	138	78	121	77	2	8.5	0	0	146.739	229.12	0.640447
42	1	3	0	1	2	29	29	135.163	227.593	0.593882	1.42763	1.26416	1.16691	1.07936	6.57e-05	1.0861	7.09e-05	1.08206	6.78e-05	0	0	0	0	65.7	70.9	67.8	1	170	111	154	94	1	8.4	0	0	140.167	232.785	0.602131
53	1	1	0	0	0	31	31	128.47	175.579	0.731696	1.48139	1.29145	1.22317	1.11375	6.13e-05	1.08975	7.42e-05	1.10295	6.71e-05	0	0	0	0	61.3	74.2	67.1	2	139	88	133	98	1	5.8	0	0	131.17	184.982	0.709097
51	1	3	1	1	0	17	17	161.132	227.676	0.707725	1.48399	1.265	1.23731	1.09202	6.23219e-05	1.14319	7.81203e-05	1.11192	6.84657e-05	0	0	1	1	62.3219	78.1203	68.4657	2	96	69	108	71	2	10.2	0	1	157.055	241.361	0.650707
54	1	1	0	1	3	24	24	143.717	202.317	0.710357	1.4804	1.2823	1.24297	1.09247	7.09e-05	1.08926	7.95e-05	1.09105	7.47e-05	0	0	0	0	70.9	79.5	74.7	2	131	83	142	83	1	5.8	0	0	151.109	212.539	0.710968
63	1	1	0	0	0	27	27	174.073	222.364	0.782829	1.36196	1.14136	1.1343	1.0634	5.35e-05	1.08446	6.01e-05	1.07393	5.68e-05	0	0	0	0	53.5	60.1	56.8	3	113	77	134	72	1	6.4	0	0	180.634	228.387	0.790914
55	1	3	0	1	1	23	23	115.39	177.319	0.650747	1.29357	1.04892	1.12741	1.06412	3.95228e-05	1.08218	5.61538e-05	1.07315	4.78383e-05	0	0	1	0	39.5228	56.1538	47.8383	2	141	66	132	67	1	6.7	0	0	116.212	179.214	0.648451
58	2	3	1	0	1	15	15	137.124	201.13	0.681766	1.48211	1.20793	1.29733	1.11472	5.39936e-05	1.1264	0.000102831	1.12121	8.11255e-05	0	0	1	1	53.9936	102.831	81.1255	2	168	97	173	108	1	9.8	0	1	140.468	206.398	0.68057
